# Supplementary material for: Interferon gamma release assays for diagnosis of osteoarticular tuberculosis: A systematic review and meta-analysis
Source: PLoS One. 2022 Jun 30;17(6):e0269234. doi: 10.1371/journal.pone.0269234 (PMC9246147; doi:10.1371/journal.pone.0269234)
Supplement: S1 Dataset — (XLSX) [file pone.0269234.s002.xlsx]

## Sheet: Sheet1
author	year	Exclude patients with uncertain diagnosis	Total study sample	Previous TB infection history	Immunosuppressive condition	Patients With other diseases	TP	FP	FN	TN
Zhou	2019	0	0	0	0	0	35	6	4	28
Wu	2014	0	0	0	0	0	10	4	12	17
Tang	2016	1	1	0	0	0	70	1	16	29
Liao	2009	0	0	0	1	1	12	0	3	3
Li	2020	0	1	1	0	1	67	43	25	94
Jia	2013	1	1	1	1	1	81	7	5	17
Cho	2010	1	0	1	1	1	22	13	1	18
